# Supplementary material for: Early estimates of awareness and uptake of over-the-counter naloxone
Source: Health Aff Sch. 2025 May 26;3(6):qxaf107. doi: 10.1093/haschl/qxaf107 (PMC12202286; doi:10.1093/haschl/qxaf107)
Supplement: qxaf107_Supplementary_Data [file qxaf107_supplementary_data.zip]

Archive with 2 entries (2 files):
- supplement_OTC revision v1.docx
- coi_disclosures.docx
